# Supplementary material for: Diploid chromosome-level reference genome and population genomic analyses provide insights into Gypenoside biosynthesis and demographic evolution of Gynostemma pentaphyllum (Cucurbitaceae)
Source: Hortic Res. 2022 Oct 19;10(1):uhac231. doi: 10.1093/hr/uhac231 (PMC9832869; doi:10.1093/hr/uhac231)
Supplement: Web_Material_uhac231 [file web_material_uhac231.zip]

Archive with 3 entries (3 files):
- FigureS.R1.pdf
- Notes.docx
- Table S.R2.docx
